# Supplementary material for: Fructose-bisphosphatase1 (FBP1) alleviates experimental osteoarthritis by regulating Protein crumbs homolog 3 (CRB3)
Source: Arthritis Res Ther. 2023 Dec 4;25:235. doi: 10.1186/s13075-023-03221-5 (PMC10694907; doi:10.1186/s13075-023-03221-5)
Supplement: Supplementary file 5 — Additional file 5. [file 13075_2023_3221_MOESM5_ESM.zip]

Archive with 19 entries (16 files):
- Supplement4/
- Supplement4/Figure5D/
- Supplement4/Figure5D/COLX.tif
- Supplement4/Figure5D/CRB3.tif
- Supplement4/Figure5D/P16.tif
- Supplement4/Figure5D/P21.tif
- Supplement4/Figure5D/SOX9.tif
- Supplement4/Figure5D/mmp13.Tif
- Supplement4/Figure5D/β-actin(2).Tif
- Supplement4/Figure5D/β-actin.Tif
- Supplement4/Figure5F/
- Supplement4/Figure5F/CRB3.tif
- Supplement4/Figure5F/FBP1.tif
- Supplement4/Figure5F/P16.Tif
- Supplement4/Figure5F/SOX9.tif
- Supplement4/Figure5F/mmp13.Tif
- Supplement4/Figure5F/p21.Tif
- Supplement4/Figure5F/β-actin(3).Tif
- Supplement4/Figure5F/β-actin.Tif
